# Supplementary material for: Real-Time Integration of Optical Coherence Tomography Thickness Map Overlays for Enhanced Visualization in Epiretinal Membrane Surgery: A Pilot Study
Source: Bioengineering (Basel). 2025 Mar 10;12(3):271. doi: 10.3390/bioengineering12030271 (PMC11939761; doi:10.3390/bioengineering12030271)
Supplement: Supplementary file 1 [file bioengineering-12-00271-s001.zip]

Archive with 1 entries (1 files):
- bioengineering-3489082-supplementary.mp4
